# Supplementary material for: Evidence-Based Tracking of MDR E. coli from Bovine Endometritis and Its Elimination by Effective Novel Therapeutics
Source: Antibiotics (Basel). 2021 Aug 18;10(8):997. doi: 10.3390/antibiotics10080997 (PMC8388920; doi:10.3390/antibiotics10080997)
Supplement: Supplementary file 1 [file antibiotics-10-00997-s001.zip]

Archive with 1 entries (1 files):
- antibiotics-1319421-supplementary.pdf
